# Supplementary material for: Metabolic syndrome severity is significantly associated with future coronary heart disease in Type 2 diabetes
Source: Cardiovasc Diabetol. 2018 Jan 19;17:17. doi: 10.1186/s12933-017-0647-y (PMC5775549; doi:10.1186/s12933-017-0647-y)
Supplement: Supplementary file 1 — Additional file 1: Figure S1. Levels of the individual MetS components by timing of diabetes diagnosis. Model-generated values of A). waist circumference, B). systolic blood pressure, C). HDL-cholesterol, D). fasting triglycerides, and E). fasting glucose for participants with diabetes at baseline (Visit 1), and those diagnosed by Visits 2, 3, and 4, compared to those never diagnosed. All models were stratified by site and included age (at baseline), sex, and race as covariates. Figure S2. No-glucose MetS severity Z-scores by sex and race. Model-generated values for A). standard and B). no-glucose MetS severity Z-scores for participants with diabetes at baseline (Visit 1), and those diagnosed by Visits 2, 3, and 4, compared to those never diagnosed. All models were stratified by site and included age (at baseline), sex, and race as covariates. [file 12933_2017_647_MOESM1_ESM.zip]

Archive with 2 entries (2 files):
- Figure S1.eps
- Figure S2.eps
